# Supplementary material for: Effect of copper sulfate on the external microbiota of adult common snook (Centropomus undecimalis)
Source: Anim Microbiome. 2021 Mar 2;3:21. doi: 10.1186/s42523-021-00085-5 (PMC7923503; doi:10.1186/s42523-021-00085-5)
Supplement: Supplementary file 1 — Additional file 1. LEfSe results indicating OTUs discriminatory for each sampling period. Average and standard error of the mean are included for each OTU identified by LEfSe analysis as discriminatory between sampling periods. This file includes results from original analysis (‘Original Data’ tab) and analysis after removal of potential contaminants (‘Potential Contaminants Removed’ tab). [file 42523_2021_85_MOESM1_ESM.xlsx]

## Sheet: Original Data
			Wild				Captive-1				Captive-2				Captive-3
			Average		SEM		Average		SEM		Average		SEM		Average		SEM
Group	LDA	OTU ID	n = 10				n = 10				n = 10				n = 8
Wild	4.08	HIMB11 (Rhodobacteraceae)	2.87711		0.456222		0.0140924		0.00165866		0.0323689		0.00476506		0.0213798		0.0163321
	4.08	Synechococcus CC9902	2.77992		0.318528		0.00849163		0.00124714		0.00812751		0.00120542		0		0
	4.06	Clade Ia (SAR11)	2.54114		0.411942		0.00556549		0.000921352		0.00353088		0.000719759		0		0
Captive-1	4.71	Catenococcus	1.30126		0.146123		11.3646		1.84837		1.75287		0.252046		2.90729		1.23859
	4.41	Lactobacillus	0.00796717		0.00195186		2.948		1.25092		0.0663396		0.0483479		0		0
	4.33	Staphylococcus	0.425444		0.0907321		4.09178		1.44385		1.43594		0.35857		1.79125		0.649728
	4.23	Deinococcus	0.0211022		0.00123218		3.09087		1.89939		0.911688		0.527944		0		0
	4.05	Shewanella	0.0123751		0.00174092		2.88467		1.42081		0.101073		0.0542169		0		0
	4.04	Clostridiaceae 1	0.00649944		0.00171476		1.65476		0.47906		0.167088		0.0982545		0.0446093		0.0446093
Captive-2	4.82	Vibrionaceae	0.551997		0.166417		10.8391		3.94792		11.8965		2.47247		6.11026		1.41812
	4.5	Idiomarina	0.0504661		0.00434722		0.0680204		0.0212394		9.83881		1.75201		0.196834		0.134822
	4.43	Methylophaga	0.0178994		0.00191782		0.428468		0.15549		4.07727		0.482123		0.0106481		0.0106481
	4.35	Halomonas	0.03008		0.00646168		0.233786		0.0537036		4.01411		0.638872		0.595173		0.1883
	4.31	Methylophagaceae	0.0328625		0.00492676		0.349022		0.0914072		3.94993		0.465027		0		0
	4.3	Thalassotalea	0.00738959		0.00238777		0.00519892		0.00133701		1.39204		1.38715		0		0
	4.29	Rhodobacteraceae	0.899161		0.0499243		0.8744		0.257529		3.19312		0.523032		0.0239179		0.0111837
	4.09	Pseudoalteromonas	0.294001		0.0441777		0.245291		0.0825282		3.7537		0.780332		0.962626		0.332284
	4.06	Marinobacter	0.0102107		0.00186099		0.00974108		0.0022355		1.93757		0.305862		0		0
	4.04	Methylophaga	0.0114285		0.0016269		0.0270963		0.00624529		2.24568		0.300225		0		0
Captive-3	4.86	Bacillus	0.018925		0.0152429		0.317941		0.114008		0.165842		0.0956621		13.8451		3.1387
	4.32	Saprospiraceae	0.0124628		0.00153509		1.44428		0.606657		0.406096		0.259557		2.98087		1.76246
	4.22	Methylohalomonas	0.00386725		0.000551597		0.523106		0.16295		0.18242		0.162371		2.86446		1.02991
	4.16	Delftia	0.082863		0.0338688		0.439556		0.161251		0.378119		0.11859		1.90226		0.774456
	4.09	Alphaproteobacteria	0.00336201		0.00100705		0.509893		0.157359		0.245525		0.15448		1.82428		0.534176
	4.02	Halofilum	0.00045262		0.000335523		0.15693		0.0537541		0.050661		0.0348798		1.80604		0.359269
	4.02	Saprospiraceae	0.000127892		0.000127892		0.008659		0.008659		0.00217389		0.00195284		1.8205		0.77628

## Sheet: Potential Contaminants Removed
			Wild				Captive-1				Captive-2				Captive-3
			Average		SEM		Average		SEM		Average		SEM		Average		SEM
Group	LDA	OTU ID	n = 10				n = 10				n = 10				n = 8
Wild	4.09	HIMB11 (Rhodobacteraceae)	2.87711		0.456222		0.0140924		0.00165866		0.0323689		0.00476506		0.0213798		0.0163321
	4.09	Synechococcus CC9902	2.77992		0.318528		0.00849163		0.00124714		0.00812751		0.00120542		0		0
	4.07	Clade Ia (SAR11)	2.54114		0.411942		0.00556549		0.000921352		0.00353088		0.000719759		0		0
	4	AEGEAN-169 marine group	2.09259		0.365491		0.00634932		0.00105706		0.00482075		0.00074655		0		0
Captive-1	4.87	Vibrionaceae	0.551997		0.166417		10.8391		3.94792		11.8965		2.47247		6.11026		1.41812
	4.84	Catenococcus	1.30126		0.146123		11.3646		1.84837		1.75287		0.252046		2.90729		1.23859
	4.2	Shewanella	0.0123751		0.00174092		2.88467		1.42081		0.101073		0.0542169		0		0
	4.17	Clostridiaceae 1	0.00649944		0.00171476		1.65476		0.47906		0.167088		0.0982545		0.0446093		0.0446093
Captive-2	4.55	Idiomarina	0.0504661		0.00434722		0.0680204		0.0212394		9.83881		1.75201		0.196834		0.134822
	4.47	Methylophaga	0.0178994		0.00191782		0.428468		0.15549		4.07727		0.482123		0.0106481		0.0106481
	4.4	Halomonas	0.03008		0.00646168		0.233786		0.0537036		4.01411		0.638872		0.595173		0.1883
	4.36	Methylophagaceae	0.0328625		0.00492676		0.349022		0.0914072		3.94993		0.465027		0		0
	4.33	Rhodobacteraceae	0.899161		0.0499243		0.8744		0.257529		3.19312		0.523032		0.0239179		0.0111837
	4.33	Thalassotalea	0.00738959		0.00238777		0.00519892		0.00133701		1.39204		1.38715		0		0
	4.12	Pseudoalteromonas	0.294001		0.0441777		0.245291		0.0825282		3.7537		0.780332		0.962626		0.332284
	4.1	Marinobacter	0.0102107		0.00186099		0.00974108		0.0022355		1.93757		0.305862		0		0
	4.08	Methylophaga	0.0114285		0.0016269		0.0270963		0.00624529		2.24568		0.300225		0		0
	4	Cetobacterium	0.0264991		0.0109426		0.00710619		0.00205525		1.3813		0.557071		0		0
	4	Rhodobacteraceae	0.696257		0.0570535		1.07853		0.230828		1.77875		0.201887		0.223406		0.139462
Captive-3	4.42	Saprospiraceae	0.0124628		0.00153509		1.44428		0.606657		0.406096		0.259557		2.98087		1.76246
	4.36	Methylohalomonas	0.00386725		0.000551597		0.523106		0.16295		0.18242		0.162371		2.86446		1.02991
	4.24	Alphaproteobacteria	0.00336201		0.00100705		0.509893		0.157359		0.245525		0.15448		1.82428		0.534176
	4.18	Halofilum	0.00045262		0.000335523		0.15693		0.0537541		0.050661		0.0348798		1.80604		0.359269
	4.16	Saprospiraceae	0.000127892		0.000127892		0.008659		0.008659		0.00217389		0.00195284		1.8205		0.77628
	4.08	Alphaproteobacteria	0.00216987		0.00216987		0		0		0		0		0.975949		0.391668
	4.06	Aquisalimonas	0.000334623		0.000223204		0.0482999		0.0482999		0.000196498		0.000196498		1.57513		0.649046
	4.03	Fodinibius	0.000292821		0.000197157		0.0283846		0.0137337		0.00898285		0.00898285		1.1311		0.548208
