# Supplementary material for: Effect of copper sulfate on the external microbiota of adult common snook (Centropomus undecimalis)
Source: Anim Microbiome. 2021 Mar 2;3:21. doi: 10.1186/s42523-021-00085-5 (PMC7923503; doi:10.1186/s42523-021-00085-5)
Supplement: Supplementary file 2 — Additional file 2. Bacterial taxa identified in this study that contain potential fish pathogens. Average and standard error of the mean are included for each potentially pathogenic bacterial genus present in sequencing analysis, listed by sampling period. Taxa included were determined using the following source: B. Austin and D. A. Austin. 2012. Bacterial Fish Pathogens: Disease of Farmed and Wild Fish, 5th edition. Springer, New York. 652 pp. [file 42523_2021_85_MOESM2_ESM.xlsx]

## Sheet: Sheet1
		Wild				Captive-1				Captive-2				Captive-3
		Average		SEM		Average		SEM		Average		SEM		Average		SEM
Taxon	# OTUs	n = 10				n = 10				n = 10				n = 8
Corynebacterium*	14	0.273936		0.117501		1.62285		0.482032		0.290415		0.118926		0.649371		0.214485
Mycobacterium	4	0.0261842		0.0144942		0.115304		0.0881054		0.047252		0.0445869		0.00158589		0.00158589
Rhodococcus*	2	0.000162364		0.000162364		0.00304978		0.00241271		0		0		0		0
Micrococcus*	1	0.0773543		0.0534652		0.127682		0.061062		0.0413385		0.0313105		0.454571		0.187793
Tenacibaculum	4	0.00184541		0.000716848		0		0		0.00227427		0.000773994		0		0
Chryseobacterium*	4	0.00363144		0.00335687		0		0		0		0		0.0104905		0.0093058
Unclassified Chlamydiales	42	0.0356353		0.00694047		0.0885771		0.0433564		0.0188613		0.00990971		0.0496278		0.0317199
Arcobacter	53	0.863187		0.0816954		0.00545155		0.00144327		0.00434157		0.000852085		0.0659221		0.00649209
Bacillus*	3	0.0209879		0.0172998		0.324682		0.114371		0.165842		0.0956621		14.4403		3.2406
Staphylococcus*	11	0.427731		0.0915417		4.10243		1.44724		1.44182		0.362112		1.79836		0.652941
Aerococcus	1	0		0		0.000521413		0.000521413		0		0		0		0
Vagococcus	1	0		0		0.00441119		0.00441119		0.000196498		0.000196498		0		0
Lactobacillus*	8	0.0300186		0.013695		3.02709		1.2883		0.148617		0.0637324		0		0
Lactococcus	1	0.00458054		0.00302298		0.0298027		0.0157881		0.000374071		0.000249621		0.000360002		0.000360002
Streptococcus*	16	0.338009		0.0905009		1.01059		0.369631		1.14989		0.576531		0.396044		0.227973
Clostridium*	11	0.0206987		0.00448464		2.81127		1.45492		0.254047		0.138299		0.148133		0.113944
Janthinobacterium*	1	0.000895244		0.000895244		0		0		0		0		0		0
Aeromonas	1	0.0161309		0.00886462		0.0347857		0.0234413		0.022958		0.0219652		0.0461766		0.0461766
Pseudoalteromonas	14	0.329038		0.0462118		0.261821		0.0810384		4.06234		0.840247		1.03333		0.345202
Shewanella	6	0.106494		0.0391838		3.23885		1.38911		0.947388		0.210515		0.133565		0.0930303
Escherichia-Shigella*	1	0.0113343		0.00836602		0.058274		0.0426511		0.200109		0.117038		0.0722257		0.0473606
Hafnia-Obesumbacterium	1	0.0152647		0.0152647		0		0		0		0		0.000889843		0.000596519
Francisella	1	0		0		0.000179443		0.000179443		0.0146195		0.0103964		0		0
Halomonas	4	0.0305858		0.00651888		0.285527		0.0651374		4.11763		0.653903		0.663517		0.211823
Haemophilus*	1	0.000856087		0.000584148		0.10383		0.079248		0.000937806		0.000419412		0		0
Acinetobacter*	10	0.645438		0.550385		0.134753		0.0408583		0.238756		0.164491		0.263133		0.17106
Moraxella	1	0		0		0.00958923		0.00958923		0.00018605		0.00018605		0		0
Pseudomonas*	17	0.318712		0.102104		1.13967		0.393007		0.957615		0.25452		2.81432		0.636345
Photobacterium	2	0.121138		0.025236		0.174191		0.102101		1.13553		0.306512		0.268187		0.265326
Vibrio	1	0		0		0.00263283		0.00138466		0		0		0		0
Unclassified Vibrionaceae	64	1.00736		0.216152		10.9713		3.96447		11.9308		2.4705		6.36221		1.45464
Mycoplasma	1	0.00227472		0.00207644		0.0017435		0.0017435		0		0		0		0
Total	302	4.72949				29.6909				27.1942				29.6724
*Identified as a potential contaminant in other sequencing studies.
